# Supplementary material for: Analysis of a fully infectious bio-orthogonally modified human virus reveals novel features of virus cell entry
Source: PLoS Pathog. 2019 Oct 7;15(10):e1007956. doi: 10.1371/journal.ppat.1007956 (PMC6797222; doi:10.1371/journal.ppat.1007956)
Supplement: S1 Table — HSVAHA and HSVwt stocks purified in parallel and equalised on the basis of infectious units, were subject to tryptic digestion and LC/MS as described in STAR methods. Raw files were processed using MaxQuant and Perseus software (version 1.5). The table gives LFQ values logarithmized (Log2) for three independent comparisons (preparations 1–3) of HSVAHA and HSVwt. Preparation 1 was from stocks made by multi-step replication with the results shown graphically in Fig 3C while preparations 2 and 3 were from stocks made from single-step growth cycles. LFQ intensity values were plotted against each other to illustrate relative distribution of viral proteins (Fig 3C and S1 Fig). (XLSX) [file ppat.1007956.s006.xlsx]

## Sheet: Table S1
		Log2 FLQ Intensities
		Preparation 1		Preparation 2		Preparation 3
	Protein	HSV_Aha	HSV_wt	HSV_Aha	HSV_wt	HSV_Aha	HSV_wt
	AN	25.6265	24.9936	NA	25.8224	27.1495	27.1027
	DEN	32.1195	31.8346	32.8615	33.0716	31.6881	31.7264
	DNBI	Na	NA	NA	NA	24.9537	24.4416
	DUT	28.1219	27.638	29.148	28.7166	28.7141	27.3513
	EV45	26.1148	27.4459	29.0156	29.2539	NA	NA
	GB	32.5625	33.6233	32.7861	33.0555	32.0794	32.4057
	GC	31.6694	31.6381	32.1429	31.9008	32.1106	31.6601
	GD	31.5488	32.5256	31.3955	31.4743	31.1477	31.6895
	GE	31.0196	29.3534	30.9642	29.574	30.032	30.1215
	GH	28.869	28.9128	29.6171	29.9697	29.0367	29.0058
	GI	28.4484	28.748	28.885	28.6154	27.5144	27.5362
	GL	27.1293	26.4617	27.981	28.3026	27.5505	27.2086
	GM	29.1951	29.9999	32.3065	32.0772	29.9491	30.1791
	ICP0	30.2226	27.6432	26.3641	26.4985	28.3347	28.4304
	ICP22	25.2838	NA	NA	NA	24.901	25.3231
	ICP27	23.2981	23.4641	25.6231	25.3678	27.4817	26.4033
	ICP4	30.2457	29.6689	30.3065	29.5465	29.499	29.8026
	ICP47	NA	NA	NA	NA	22.7543	22.5825
	KITH	25.7929	24.9815	NA	NA	26.2776	25.0681
	MCP	32.865	32.8403	34.2854	34.5832	31.8516	32.01
	PAP	NA	NA	24.8996	25.1419	26.4633	25.8107
	PORTL	25.1149	24.6323	26.8797	26.8498	24.9561	24.6046
	RIR1	29.8997	29.6674	28.9499	29.4035	30.3091	30.3887
	RIR2	25.0971	25.0314	NA	NA	26.539	25.8799
	RNB	27.9776	27.2693	28.6097	28.2666	29.2964	28.7597
	SCAF	28.007	28.2403	28.5175	29.6799	26.3403	27.19
	SHUT	27.7031	27.0558	28.2872	28.0916	27.7602	27.011
	TEG1	30.575	30.2248	32.2933	31.5465	30.1015	30.1998
	TEG3	25.9106	25.0563	NA	NA	25.4339	25.0733
	TEG4	28.7343	29.2899	31.0589	31.2421	28.6604	28.3045
	TEG5	33.7269	33.2454	33.1446	34.5287	32.5806	33.0872
	TEG6	24.5739	24.577	NA	NA	25.4728	24.901
	TEG7	28.9768	27.8272	27.9815	25.1599	28.2187	26.7569
	UL07	24.6417	26.2493	27.0243	26.9372	NA	24.2634
	UL13	27.4299	26.0555	25.4932	25.7483	26.9709	26.4372
	UL16	28.0373	27.7428	28.8847	28.1447	28.4391	27.521
	UL17	27.9704	27.4623	28.2772	29.5817	27.2461	27.2871
	UL24	24.3782	24.5378	23.1364	23.5578	NA	22.75
	UL25	29.3918	28.6269	30.8758	30.9388	27.5659	28.2511
	UL31	NA	NA	NA	NA	25.0167	23.8577
	UL37	30.2841	30.0992	31.4754	31.9548	29.6485	29.8609
	UL56	25.6503	24.2238	NA	NA	22.9117	24.7283
	US02	26.8893	27.4523	28.877	29.2875	27.0404	26.7179
	US03	26.2345	25.3293	26.8683	27.7086	26.5846	25.8986
	US10	26.5255	25.5851	NA	NA	23.4895	25.6251
	VP16	31.5433	31.5839	33.3074	33.0149	30.74	30.8418
	VP19	28.4968	28.3448	31.1677	31.2456	28.6217	28.3318
	VP22	33.3646	32.2225	31.2326	31.7878	32.0674	31.5535
	VP23	30.564	30.8142	32.6299	32.3148	30.4297	30.5832
