# Supplementary material for: Analysis of a fully infectious bio-orthogonally modified human virus reveals novel features of virus cell entry
Source: PLoS Pathog. 2019 Oct 7;15(10):e1007956. doi: 10.1371/journal.ppat.1007956 (PMC6797222; doi:10.1371/journal.ppat.1007956)
Supplement: S2 Table — HSVAHA was processed for MS as described in the text and materials and methods. For AHA detection, Met→AHA and methionine oxidation was selected as variable modifications. Spectra of AHA-peptides were manually inspected for unambiguous assignment of amino acid sequence and modification sites. The table lists HSV proteins where Met→AHA substitution sites were unambiguously identified and the corresponding individual amino acid number where Met has been replaced by AHA. (XLSX) [file ppat.1007956.s007.xlsx]

## Sheet: proteins2
Protein	Univocally identified Met→AHA incorporation sites
DEN	66, 217, 410, 1035, 1110, 1225, 1435, 1461, 1951, 2174
MCP	120, 184, 201, 309, 339, 606, 743, 816, 926, 1025, 1122, 1177, 1226
RIR1	549
ICP4	1128
gB	183, 332, 375, 520, 850
UL37	26, 65, 306, 344, 517, 966,
TEG5	34, 55, 237, 284, 390, 428, 575, 630, 659, 667
UL25	71, 136, 410
gH	735
gE	89, 97, 274
VP16	49, 206, 337, 359
gD	244
VP23	1, 215, 223, 241, 262, 311
gC	241, 249, 263, 277, 349
UL13	230
gI	81
ICP27	253
gM	201
VP26	36
RNB	41
TEG6	153
US9	16
