# Supplementary material for: Analysis of a fully infectious bio-orthogonally modified human virus reveals novel features of virus cell entry
Source: PLoS Pathog. 2019 Oct 7;15(10):e1007956. doi: 10.1371/journal.ppat.1007956 (PMC6797222; doi:10.1371/journal.ppat.1007956)
Supplement: S3 Table — Preparative stocks of HSVAHA were made after pulse-labelling with AHA, K+8 and R+10 as described in the text and legend to S2A Fig. An estimate of the incorporation of AHA into specific proteins was calculated from the aggregate ratio of tryptic peptides for that protein that contain light or heavy isotopomers of Lys and Arg. The % incorporation for AHA was calculated from K+8 and R+10 as (H/L)/((H/L)+1) where H/L is the average intensity ratio of heavy to light peptides associated with each protein. Note that using our filter parameters for stringent identification of proteins in the biological replicates (samples 1–3), not all runs returned identified proteins. However when information was returned in at least one of the biological replicates this has been included in the summary table for approximation of AHA incorporation. (XLSX) [file ppat.1007956.s008.xlsx]

## Sheet: Table S3 new 070616
Proteins	% Aha incorporation in HSV proteins
	Sample 1	Sample 2	Sample 1	Average per Sample protein
AN	54.3	23.8	83.8	54
DEN	61.2	NA	70.1	65.6
DNBI	26.5	86.8	67.5	60.3
DPOL	NA	35.8	13.2	24.5
DUT	38.1	79	85.8	67.6
EV45	45	NA	NA	45
GB	27.4	82.4	81.9	63.9
GC	71	NA	94.6	82.8
GD	58	NA	77.9	68
GE	51.4	NA	95.9	73.7
GG	69.1	NA	NA	69.1
GH	42.8	NA	89.1	65.9
GI	55.9	NA	85.2	70.5
GK	61.4	NA	NA	61.4
GL	45.2	NA	88.4	66.8
GM	69.9	NA	83.5	76.7
HELI	NA	NA	NA	NA
HEPA	NA	NA	NA	NA
ICP0	44.2	NA	86.9	65.5
ICP22	49.4	NA	87.4	68.4
ICP27	17.5	NA	59.7	38.6
ICP34	NA	NA	65.3	65.3
ICP4	30.8	NA	60.6	45.7
KITH	22.4	NA	70.6	46.5
MCP	17.6	65.5	76.9	53.3
NP03	87.8	NA	NA	87.8
NP04	NA	NA	NA	NA
PAP	68.7	NA	87.8	78.2
PORTL	23.4	NA	NA	23.4
PRIM	35.9	NA	77.2	56.6
RIR1	24.3	24.9	66.3	38.5
RIR2	31.9	NA	74.6	53.2
RNB	72.9	NA	58.2	65.6
SCAF	33.4	NA	74.2	53.8
SHUT	30.6	NA	85.2	57.9
TEG1	21.7	77.5	76.1	58.5
TEG3	42.4	NA	81.3	61.8
TEG4	50.2	80.6	49.6	60.2
TEG5	74.2	NA	79.1	76.7
TEG7	66.2	NA	88.3	77.2
UL07	44.7	NA	83.4	64.1
UL13	37.1	NA	83.1	60.1
UL16	40.5	NA	85.1	62.8
UL17	35.8	NA	70.6	53.2
UL24	63.4	NA	NA	63.4
UL25	43.9	74.7	88.4	69
UL31	78.5	NA	84.1	81.3
UL32	51.7	NA	NA	51.7
UL34	62.6	NA	80.8	71.7
UL37	41.9	85.5	77	68.1
UL56	36.9	NA	NA	36.9
UNG	44.9	NA	NA	44.9
US02	50.5	NA	86.4	68.5
US03	27.8	NA	82	54.9
US10	46.4	NA	NA	46.4
VP16	46.2	82.5	83.1	70.6
VP19	37.4	49	72.2	52.9
VP22	46.6	86.3	81.6	71.5
VP23	39.5	NA	74	56.7
VP26	27.1	NA	NA	27.1
	45.9286	66.7287	77.2623	Average
	16.703	23.244	13.75	St Dev
